# Supplementary material for: Ultrasound Guidance for Botulinum Neurotoxin Chemodenervation Procedures
Source: Toxins (Basel). 2017 Dec 28;10(1):18. doi: 10.3390/toxins10010018 (PMC5793105; doi:10.3390/toxins10010018)
Supplement: Supplementary file 1 [file toxins-10-00018-s001.zip]

Archive with 2 entries (2 files):
- Video 1 Long-axis B-mode US Cine-loop Digit Isolation Injection US and EMG.wmv
- Video 2 US and ESTIM Guided Interscalene Nerve Block.wmv
